# Supplementary material for: Stimulating effect of normal-dosing of fibrates on cell proliferation: word of warning
Source: Lipids Health Dis. 2016 Sep 22;15:164. doi: 10.1186/s12944-016-0335-z (PMC5034623; doi:10.1186/s12944-016-0335-z)
Supplement: Additional file 3: — P values obtained for changes in cell viability after fibrates treatment in plasma concentration ranges. Statistically different from control value are red (t-test, p < 0.05). (XLSX 11 kb) [file 12944_2016_335_MOESM3_ESM.xlsx]

## Sheet: List1
		FENOFIBRATE			BEZAFIBRATE			GEMFIBROZIL
		10 µM	50 µM	80 µM	10 µM	20 µM	40 µM	10 µM	50 µM	90 µM
	HEK293	0.0000013	0.0000000029	0.00000017	0.01838	0.00079	0.01744	0.01443	0.48382	0.13271
	HepG2	0.42953	0.22447	0.86402	0.00871	0.28157	0.01583	0.021612	0.00063	0.00497
	HT-29	0.0000011	0.00058	0.000035	0.0000034	0.00086	0.00049	0.0000303	0.0000356	0.000422
