# Supplementary material for: Stimulating effect of normal-dosing of fibrates on cell proliferation: word of warning
Source: Lipids Health Dis. 2016 Sep 22;15:164. doi: 10.1186/s12944-016-0335-z (PMC5034623; doi:10.1186/s12944-016-0335-z)
Supplement: Additional file 4: — P values obtained for changes in expression of Ki-67, cyclin E, cyclin A, Cdc25A and subcellular localization of PPARα receptor. Statistically different from control value are red (t-test, p < 0.05). (XLSX 9 kb) [file 12944_2016_335_MOESM4_ESM.xlsx]

## Sheet: List1
		antigen	PPARα	Ki-67	cyclin E		cyclin A		Cdc25A
		treatment	max. viability	max. viability	max. viability	IC10	max. viability	IC10	max. viability	IC10
	HEK293	fenofibrate	0.041730464	0.04322933	0.003336921	0.03998598	0.000847197	0.56063357	0.1414447	0.0263049
		bezafibrate	0.318095592	0.08347891	0.0047415	0.05291936	0.014609972	0.00141749	0.1884423	0.0337301
		gemfibrozil	0.62821772	0.01002076	0.0081699	0.08649423	0.0416346	0.6851522	0.5397672	0.0254385
	HepG2	fenofibrate	0.147938912	0.2745038	0.00757252	0.34241295	0.059699199	0.68036118	0.5503259	0.2732654
		bezafibrate	0.037091879	0.35044049	0.0221165	0.06428505	0.129971035	0.44396249	0.2352512	0.02383827
		gemfibrozil	0.01985754	0.28594487	0.0785601	0.01641194	0.0280011	0.04066826	0.295605	0.0261804
	HT-29	fenofibrate	0.102056044	0.02447878	0.003052046	0.00209534	0.314130452	0.00701701	0.0223001	0.0025508
		bezafibrate	0.072839875	0.00061466	0.0269468	0.0867185	0.399279988	0.00093284	0.1866838	0.03978651
		gemfibrozil	0.01338228	0.00124897	0.0156037	0.05514817	0.6172763	0.23150071	0.7600229	0.1605511
